# Supplementary material for: An Infrared Actin Probe for Deep-Cell Electroporation-Based Single-Molecule Speckle (eSiMS) Microscopy
Source: Sensors (Basel). 2017 Jul 1;17(7):1545. doi: 10.3390/s17071545 (PMC5539718; doi:10.3390/s17071545)
Supplement: Supplementary file 1 [file sensors-17-01545-s001.zip]

Archive with 5 entries (4 files):
- sensors-196942 - supplymentary for pub/
- sensors-196942 - supplymentary for pub/Supplementary Figure S1.docx
- sensors-196942 - supplymentary for pub/Video S1 Yamashiro_and_Watanabe_.mov
- sensors-196942 - supplymentary for pub/Video S2 Photostability of CF680R-actin under attenuated xenon excitation (Fig. 2A).mov
- sensors-196942 - supplymentary for pub/Video S3 Time-lapse movie of SiMS of CF680R-actin in AJ of A6 cells (Fig. 5A).mov
